# Supplementary material for: Reproduction of the human relevant potency threshold (HRPT) for estrogen receptor alpha agonism in an inference performance screen for ICCVAM’s regulatory scientific confidence framework
Source: Front Toxicol. 2025 Oct 8;7:1657708. doi: 10.3389/ftox.2025.1657708 (PMC12540326; doi:10.3389/ftox.2025.1657708)
Supplement: Supplementary file 1 [file Supplementaryfile1.xlsx]

## Sheet: OECD 455 Agonists 
		STTA				ER LUC	Rel PotE2**
		PC10 Value		PC50 Valueb		EC50 Value
		(M)		(M)
17ß-estradiol		<1.00 × 10-11		<1.00 × 10-11		5.63 × 10-12
(E2)						5.63e-12	1
17α-ethinyl estradiol		1.00 × 10-11		<1.00 × 10-11		7.31 × 10-12
(EE2)						7.31e-12	0.770178
Genistein		2.24 × 10-9		2.45 × 10-8		2.71 × 10-7
						2.71e-07	2.07749e-05
DES		<1.00 × 10-11		2.04 × 10-11		3.34 × 10-11
						3.34e-11	0.168563
17-alpha estradiol		7.24.00 × 10-11		6.44 × 10-10		1.4× 10-9	0.00402143
(17-alpha E2)						1.4e-09
estrone		3.02 × 10-11		5.88 × 10-10		2.34 × 10-10	0.0240598
(E1)						2.34e-10

## Sheet: UTDB GLL
Estrogens from NIEHS GLL UTDB that have human clinical data and OECD ERTA data
			in mkd	in mkg
			EC50	EC50		rel ee2	EC50
			SC	PO			SC	PO
EE2			0.0003	0.001			1	1		rat, immature or ovx, sc or po
PMID	11564613		Estimaed from Graphs B and C in Figure 1	Estimate from Graph A in Fiture 1
DES			0.0003844	0.00334			0.780437	0.299401		rat, immature sc
PMID	12070200147		Estimated from Figure 1 and run in GraphPad Prism
GEN			24.53				1.22299e-05			rat, immature sc
PMID	11750080
17 Alpha estradiol			2.23				0.000134529			rat, immature sc
PMID	11750080
estrone				0.006	ip			0.166667		ovx mice ip
PMID	9192820
From Figure 6, EC 50 estimated as 150 ng/mouse/day (0.000150 mg)
From Charles River CD-1 IGS mouse data, body weight estimated as 25 g (0.025 kg)
PMID	8954758
E2				0.00111111	ip			0.9		ovx mice ip
PMID	9192820
From graph, EC 50 estimated as 30 ng /mouse/day (0.00003 mg)
rats were 25 to 30 g (0.027 kg)

## Sheet: DES Prism
						Prism Input
						Doses, mean, SD from Table 2 in PMID 12070200147
									RAT YOUNG sc				variable n
									DES
										mean	SD	N	Correct for control		RMS
									0	24.4	5.1	28	0		5.1
									1e-05	26.1	5.5	10	1.7		5.30377
									2.5e-05	28.3	5.8	10	3.9		5.46123
									5e-05	31	9.7	18	6.6		7.74919
									0.0001	32.1	5.3	18	7.7		5.20096
									0.00025	46.7	4.4	18	22.3		4.76288
	DES (sc)	DES (dw)							0.0005	85.6	26.7	38	61.2		19.2211
[Agonist] vs. response -- Variable slope (four parameters)									0.001	111.6	13.2	30	87.2		10.0062
Best-fit values									0.0025	110.5	10.8	30	86.1		8.44541
Bottom	3.391	0.3499
Hillslope	3.008	2.338							RAT YOUNG oral (drinking water)				variable n
Top	88.67	100.4							DES
EC50	0.0003844	0.003443								mean	SD	N	Correct for control		RMS
logEC50	-3.415	-2.463							0	19.5	3.2	10	0		3.2
Span	85.28	100.1							0.0008	23.4	6.4	10	3.9		5.05964
95% CI (profile likelihood)									0.0016	34	4.9	10	14.5		4.13824
Bottom	0.8420 to 5.902	0.1423 to 0.5565							0.0034	69.2	9.4	10	49.7		7.0214
Hillslope	2.449 to 3.698	2.306 to 2.370							0.0077	106.7	8	10	87.2		6.09262
Top	85.27 to 92.30	99.87 to 101.0
EC50	0.0003553 to 0.0004133	0.003422 to 0.003465
logEC50	-3.449 to -3.384	-2.466 to -2.460
Goodness of Fit
Degrees of Freedom	196	26
R squared	0.9159	1
Sum of Squares	24163	1.146
Sy.x	11.1	0.2099
Constraints
EC50	EC50 > 0	EC50 > 0
Number of points
# of X values	202	38
# Y values analyzed	200	30

## Sheet: GEN Prism
								Prism input
								Doses, mean and SD from Table 1 in PMID 11750080
								Genistein
									mean	SD		Correct for control		RMS
								0	34.3	3.6		0		3.6
								2	39.3	11.6		5		8.58836
								20	84.2	5		49.9		4.3566
								200	140.3	9.9		106		7.44883
[Agonist] vs. response -- Variable slope (four parameters)
Best-fit values
Bottom	-9.384e-22
Hillslope	1.23
Top	111.9
EC50	24.53
logEC50	1.39
Span	111.9
95% CI (profile likelihood)
Bottom	-5.087 to 5.084
Hillslope	0.7946 to ???		[Agonist] vs. response -- Variable slope (four parameters)
Top	100.3 to 136.0		Least squares fit
EC50	19.59 to 42.87		For at least one parameter, Prism was able to find a best-fit value, but was unable to calculate a complete confidence interval. This best-fit value should be interpreted with caution.
logEC50	1.292 to 1.632
Goodness of Fit
Degrees of Freedom	20
R squared	0.9833
Sum of Squares	713.7
Sy.x	5.974
Constraints
EC50	EC50 > 0
Number of points
# of X values	25
# Y values analyzed	24

## Sheet: 17alphaE2 Prism
						Prism input
						Doses, mean and SD from Table 1 in PMID 11750080
						Genistein
							mean	SD		Correct for control		RMS
						0	33	5.2		0		5.2
						2	73	9.3		40		7.53426
						20	135	15.7		102		11.6947
						200	134.9	16.9		101.9		12.503
[Agonist] vs. response -- Variable slope (four parameters)
Best-fit values
Bottom	0.0003353
Hillslope	4.004
Top	102
EC50	2.23
logEC50	0.3483
Span	102
95% CI (profile likelihood)
Bottom	-8.267 to 8.267
Hillslope	1.084 to ???
Top	96.10 to 110.7
EC50	???		Agonist] vs. response -- Variable slope (four parameters)
logEC50	???		Least squares fit
Goodness of Fit			For at least one parameter, Prism was able to find a best-fit value, but was unable to calculate a complete confidence interval. This best-fit value should be interpreted with caution.
Degrees of Freedom	20
R squared	0.9599
Sum of Squares	1885
Sy.x	9.707
Constraints
EC50	EC50 > 0
Number of points
# of X values	24
# Y values analyzed	24
